# Supplementary material for: Ribovirus classification by a polymerase barcode sequence
Source: PeerJ. 2022 Oct 13;10:e14055. doi: 10.7717/peerj.14055 (PMC9573346; doi:10.7717/peerj.14055)
Supplement: Supplemental Information 1 — PalmID search results include hits to SRA accessions, word cloud with keywords, visualization of palmscan alignment and links to downloadable tables. [file peerj-10-14055-s001.zip]

Archive with 1 entries (1 files):
- ruby.html
